# Supplementary material for: The C-Terminal Domain of RNase H and the C-Terminus Amino Acid Residue Regulate Virus Release and Autoprocessing of a Defective HIV-1 Possessing M50I and V151I Changes in Integrase
Source: Viruses. 2022 Nov 30;14(12):2687. doi: 10.3390/v14122687 (PMC9788298; doi:10.3390/v14122687)
Supplement: Supplementary file 1 [file viruses-14-02687-s001.zip]

Archive with 2 entries (2 files):
- Supplemental Figures S1-S4.pdf
- Supplemental Tables S1-S5.pdf
